# Supplementary material for: The CONSTANS flowering complex controls the protective response of photosynthesis in the green alga Chlamydomonas
Source: Nat Commun. 2019 Sep 10;10:4099. doi: 10.1038/s41467-019-11989-x (PMC6736836; doi:10.1038/s41467-019-11989-x)
Supplement: Supplementary file 4 — Source Data [file 41467_2019_11989_MOESM4_ESM.xlsx]

## Sheet: Figure 1
Fig. 1
(b)	Chlorophyll/cell (pg)	LHCSR1-Luc717						DSR15 (crco-2)						crco-2/CrCO						DSR28 (nfyb-1)						nfyb-1/NFYB
	Light treatment	1st	2nd	3rd	Ave.	S.E.		1st	2nd	3rd	Ave.	S.E.		1st	2nd	3rd	Ave.	S.E.		1st	2nd	3rd	Ave.	S.E.		1st	2nd	3rd	Ave.	S.E.
	LL	0.820497	0.868752	0.809253	0.832834	0.0182499		0.606856	0.855424	0.594184	0.685488	0.0850469		0.845441	0.889627	0.841265	0.858777	0.0154717		0.777843	0.941346	0.800826	0.840005	0.0511031		0.807595	0.851803	0.810624	0.82334	0.0142581
	HL	0.760714	0.922603	0.88265	0.855322	0.0486897		0.0163136	0.0315181	0.0136164	0.0204827	0.00557235		0.680851	0.671888	0.548353	0.633697	0.0427506		0.26	0.1	0.18	0.18	0.046188		0.734858	0.848582	0.808151	0.797197	0.0332832
(c)	Fv/Fm	LHCSR1-Luc717						DSR15 (crco-2)						crco-2/CrCO						DSR28 (nfyb-1)						nfyb-1/NFYB
	Time (hr)	1st	2nd	3rd	Ave.	S.E.		1st	2nd	3rd	Ave.	S.E.		1st	2nd	3rd	Ave.	S.E.		1st	2nd	3rd	Ave.	S.E.		1st	2nd	3rd	Ave.	S.E.
	0	0.75	0.74	0.78	0.756667	0.0120185		0.78	0.78	0.73	0.763333	0.0166667		0.77	0.77	0.77	0.77	0		0.79	0.79	0.8	0.793333	0.00333333		0.8	0.79	0.8	0.796667	0.00333333
	1	0.52	0.51	0.55	0.526667	0.0120185		0.46	0.41	0.41	0.426667	0.0166667		0.41	0.37	0.47	0.416667	0.0290593		0.45	0.33	0.34	0.373333	0.0384419		0.5	0.5	0.48	0.493333	0.00666667
	2	0.55	0.54	0.49	0.526667	0.0185592		0.22	0.33	0.33	0.293333	0.0366667		0.27	0.29	0.34	0.3	0.0208167		0.5	0.15	0.2	0.283333	0.109291		0.54	0.52	0.48	0.513333	0.0176383
	4	0.58	0.58	0.5	0.553333	0.0266667		0.25	0.34	0.36	0.316667	0.0338296		0.35	0.32	0.24	0.303333	0.0328295		0.42	0.28	0.27	0.323333	0.0484195		0.59	0.59	0.54	0.573333	0.0166667
	6	0.56	0.57	0.49	0.54	0.0251661		0.29	0.36	0.21	0.286667	0.0433333		0.39	0.4	0.3	0.363333	0.031798		0.36	0.21	0.24	0.27	0.0458258		0.52	0.52	0.48	0.506667	0.0133333
	8	0.54	0.55	0.5	0.53	0.0152753		0.26	0.33	0.13	0.24	0.0585947		0.43	0.55	0.32	0.433333	0.0664162		0.26	0.1	0.18	0.18	0.046188		0.53	0.56	0.54	0.543333	0.00881917
(d)	qE	LHCSR1-Luc717						DSR15 (crco-2)						crco-2/CrCO						DSR28 (nfyb-1)						nfyb-1/NFYB
	Time (hr)	1st	2nd	3rd	Ave.	S.E.		1st	2nd	3rd	Ave.	S.E.		1st	2nd	3rd	Ave.	S.E.		1st	2nd	3rd	Ave.	S.E.		1st	2nd	3rd	Ave.	S.E.
	0	0.12	0.13	0.16	0.136667	0.0120185		0.08	0.11	0.17	0.12	0.0264575		0.14	0.13	0.13	0.133333	0.00333333		0.13	0.13	0.1	0.12	0.01		0.14	0.12	0.13	0.13	0.0057735
	1	0.48	0.53	0.44	0.483333	0.0260342		0.09	0.09	0.11	0.0966667	0.00666667		0.15	0.14	0.16	0.15	0.0057735		0.11	0.06	0.09	0.0866667	0.0145297		0.36	0.31	0.31	0.326667	0.0166667
	2	0.75	0.85	0.95	0.85	0.057735		0.1	0.07	0.09	0.0866667	0.00881917		0.13	0.17	0.24	0.18	0.0321455		0.13	0.21	0.06	0.133333	0.0433333		0.62	0.56	0.47	0.55	0.043589
	4	1.23	1.29	1.51	1.34333	0.0851143		0.15	0.1	0.15	0.133333	0.0166667		0.35	0.4	0.53	0.426667	0.0536449		0.05	0.26	0.09	0.133333	0.0643774		1.27	1.19	0.95	1.13667	0.096148
	6	1.27	1.18	1.52	1.32333	0.101708		0.21	0.15	0.18	0.18	0.0173205		0.51	0.51	0.76	0.593333	0.0833333		0.2	0.33	0.14	0.223333	0.0560753		1.1	1.07	0.92	1.03	0.0556776
	8	1.16	1.22	1.44	1.27333	0.0851143		0.24	0.2	0.17	0.203333	0.0202759		0.59	0.67	0.72	0.66	0.0378594		0.19	0.29	0.21	0.23	0.0305505		1.08	1.23	1.05	1.12	0.0556776
(e)										(f)

## Sheet: Figure 2
Fig. 2
(c)

## Sheet: Figure 3
Fig. 3
(b)				(d)

## Sheet: Supplementary Figure 2
Fig. S2
(b)

## Sheet: Supplementary Figure 3
Fig. S3

## Sheet: Supplementary Figure 6
Fig. S6
(b)					(c)

## Sheet: Supplementary Figure 9
Fig. S9

## Sheet: Supplementary Figure 10
Fig. S10
LHCSR1	% of input	LHCSR1–Luc717–Venus–3xFLAG ChIP
	Light treatment	1st	2nd	3rd	4th	5th	6th	7th	8th	9th	Ave.	S.E.
	LL	0.2949	0.1073	0.323	0.3289	0.175838	0.5537	0.2448	0.0586641	0.34	0.269678	0.0490066
	HL	0.1745	0.3139	0.3185	0.2649	0.577413	0.3645	0.1114	0.363608	0.3206	0.312147	0.0436763
	% of input	crco-2/CrCO ChIP
	Light treatment	1st	2nd	3rd	4th	5th	6th				Ave.	S.E.
	LL	0.004418	0.00587	0.03367	0.0558	0.01293	0.02809				0.023463	0.00807144
	HL	0.08957	0.1134	0.1367	0.1829	0.1804	0.1706				0.145595	0.0157932
	% of input	nfyb-1/NFYB ChIP
	Light treatment	1st	2nd	3rd	4th	5th	6th	7th	8th	9th	Ave.	S.E.
	LL	12.08	10.5	10.52	9.713	11.6328	9.552	9.467	11.7781	9.073	10.4795	0.373261
	HL	30.01	35.65	39.74	29.06	40.7926	46.95	30.59	31.5356	37.51	35.7598	2.01379
LHCSR3.1	% of input	LHCSR1–Luc717–Venus–3xFLAG ChIP
	Light treatment	1st	2nd	3rd	4th	5th	6th	7th	8th	9th	Ave.	S.E.
	LL	0.1132	0.120377	0.002687	0.1242	0.155684	0.4081	0.1059	0.0139135	0.2189	0.140329	0.0400722
	HL	0.1114	0.150641	0.0563	0.06515	0.537387	0.5183	0.07244	0.312128	0.001121	0.202763	0.0679659
	% of input	crco-2/CrCO ChIP
	Light treatment	1st	2nd	3rd	4th	5th	6th				Ave.	S.E.
	LL	0.08356	0.05652	0.04701	0.02194	0.03138	0.06433				0.05079	0.00915313
	HL	0.162	0.2242	0.2112	0.1184	0.11	0.1244				0.158367	0.0201899
	% of input	nfyb-1/NFYB ChIP
	Light treatment	1st	2nd	3rd	4th	5th	6th	7th	8th	9th	Ave.	S.E.
	LL	19.6	14.8801	13.78	19.09	18.5235	15.73	18.1	20.0492	12.9	16.9614	0.891538
	HL	24.78	42.6601	30.45	24.46	39.6371	32.97	26.13	38.3723	35.93	32.8211	2.26301
PSBS1	% of input	LHCSR1–Luc717–Venus–3xFLAG ChIP
	Light treatment	1st	2nd	3rd	4th	5th	6th	7th	8th	9th	Ave.	S.E.
	LL	0.1709	0.103947	0.1092	0.5515	0.135025	0.1511	0.1534	0.301257	0.06564	0.193552	0.0498032
	HL	0.1862	0.323138	0.1519	0.368	0.339631	0.08673	0.361	0.303342	0.07784	0.244198	0.0394688
	% of input	crco-2/CrCO ChIP
	Light treatment	1st	2nd	3rd	4th	5th	6th				Ave.	S.E.
	LL	0.002513	0.04322	0.04241	0.007985	9.791e-05	0.09592				0.0320243	0.0150377
	HL	0.4453	0.5519	0.3268	0.3722	0.3865	0.6206				0.45055	0.0464656
	% of input	nfyb-1/NFYB ChIP
	Light treatment	1st	2nd	3rd	4th	5th	6th	7th	8th	9th	Ave.	S.E.
	LL	11.74	14.8411	10.91	11.08	12.4955	8.142	12.51	14.1905	7.887	11.5329	0.793334
	HL	38.18	47.402	53.67	38.67	41.4884	46.36	35.15	37.6932	42.95	42.396	1.95535

## Sheet: Supplementary Figure 12
Fig. S12
(a)				(b)

## Sheet: Supplementary Figure 13
Fig. S13

[truncated: 1 more sheets: Supplementary Figure 14]
